# Supplementary material for: Beta vulgaris Assisted Fabrication of Novel Ag-Cu Bimetallic Nanoparticles for Growth Inhibition and Virulence in Candida albicans
Source: Pharmaceutics. 2021 Nov 18;13(11):1957. doi: 10.3390/pharmaceutics13111957 (PMC8621205; doi:10.3390/pharmaceutics13111957)
Supplement: Supplementary file 1 [file pharmaceutics-13-01957-s001.zip]

Archive with 1 entries (1 files):
- pharmaceutics-1452040-supplementary.pdf
